# Supplementary material for: Phosphate-Based Self-Immolative Linkers for the Delivery of Amine-Containing Drugs
Source: Molecules. 2021 Aug 25;26(17):5160. doi: 10.3390/molecules26175160 (PMC8434617; doi:10.3390/molecules26175160)
Supplement: Supplementary file 1 [file molecules-26-05160-s001.zip]

Archive with 1 entries (1 files):
- molecules-1331912-supplementary.pdf
